# Supplementary material for: Hydroxyapatite Particles from Simulated Body Fluids with Different pH and Their Effects on Mesenchymal Stem Cells
Source: Nanomaterials (Basel). 2021 Sep 27;11(10):2517. doi: 10.3390/nano11102517 (PMC8538532; doi:10.3390/nano11102517)
Supplement: Supplementary file 1 [file nanomaterials-11-02517-s001.zip]

Archive with 1 entries (1 files):
- nanomaterials-1375719-supplementary.pdf
